# Supplementary material for: Loss of Paid Employment up to 4 Years after Colorectal Cancer Diagnosis—A Nationwide Register-Based Study with a Population-Based Reference Group
Source: Cancers (Basel). 2021 Jun 8;13(12):2868. doi: 10.3390/cancers13122868 (PMC8229293; doi:10.3390/cancers13122868)
Supplement: Supplementary file 1 [file cancers-13-02868-s001.zip]

Archive with 1 entries (1 files):
- cancers-1248198-supplementary.pdf
